# Supplementary material for: Serum VEGF and ANGPT1 as angiogenesis markers may predict the outcomes of older adults with hip fractures
Source: Front Med (Lausanne). 2025 Oct 21;12:1654448. doi: 10.3389/fmed.2025.1654448 (PMC12583159; doi:10.3389/fmed.2025.1654448)
Supplement: Supplementary file 1 [file Data_Sheet_1.xlsx]

## Sheet: STable 1
Supplementary Table 1. Baseline characteristics of populations after PSM included in our study.
Variables	Matched populations (n = 124)
	Overall	Survival > 1 year	Survival ≤ 1 year	p value
	(n=124)	(n=62)	(n=62)
Age(years)	78.56 ± 7.84	79.26 ± 7.74	77.85 ± 7.94	0.454
BMI (kg/m2 )	21.69 ± 4.20	21.73 ± 4.53	21.65 ± 3.88	0.984
Sex (female)	64 ( 51.61%)	31 (50.00%)	33 (53.23%)	0.719
Fractures history (yes)	19 ( 15.32%)	11 (17.74%)	8 (12.90%)	0.455
Smoking history (yes)	10 ( 8.06%)	6 (9.68%)	4 (6.45%)	0.742
Alcoholism history(yes)	15 ( 12.10%)	8 (12.90%)	7 (11.29%)	0.783
Location of fracture(femoral neck)	81 ( 65.32%)	43 (69.35%)	38 (61.29%)	0.345
Surgical procedures(arthroplasty)	80 ( 64.52%)	45 (72.58%)	35 (56.45%)	0.061
Anesthesia (spinal)	124 (100.00%)	62 (100.00%)	62 (100.00%)	> 0.999
CCI score (>4)	34 ( 27.42%)	18 (29.03%)	16 (25.81%)	0.687
Electrocardiogram (abnormal)	66 ( 53.23%)	31 (50.00%)	35 (56.45%)	0.472
Chest radiograph (abnormal)	60 ( 48.39%)	31 (50.00%)	29 (46.77%)	0.719
Hypertension(yes)	69 ( 55.65%)	35 (56.45%)	34 (54.84%)	0.857
Polytrauma(yes)	19 ± 15.32	8 ± 12.90	11 ± 17.74	0.455
Time from injury to surgery (Days)	4.92 ± 0.99	4.94 ± 1.01	4.90 ± 0.99	0.962
RBC (10^12/L)	4.50 ± 0.79	4.49 ± 0.80	4.51 ± 0.79	0.992
Hb (g/L)	97.39 ± 16.48	97.19 ± 17.08	97.58 ± 15.99	0.896
ALB (g/L)	38.86 ± 8.76	39.40 ± 8.50	38.33 ± 9.04	0.498
GLU (mmol/L)	6.32 ± 1.47	6.56 ± 1.40	6.08 ± 1.50	0.068
VEGF (pg/mL)	152.09 ± 50.73	159.59 ± 56.50	144.58 ± 43.39	0.126
ANGPT1 (ng/mL)	28.95 ± 13.35	34.79 ± 11.87	23.11 ± 12.22	<0.001
ANGPT2 (ng/mL)	3.21 ± 0.96	3.22 ± 1.11	3.20 ± 0.80	0.574

## Sheet: STable 2
Outcomes	Overall	Normal ANGPT2	Low ANGPT2	p value
	(n=380)	(n=329)	(n=51)
3-month mortality	9 ( 2.37%)	9 ( 2.74%)	0 ( 0.00%)	0.484
6-month mortality	29 ( 7.63%)	27 ( 8.21%)	2 ( 3.92%)	0.43
1-year mortality	65 (17.11%)	60 (18.24%)	5 ( 9.80%)	0.137
3-month free walking rate	90 (23.68%)	77 (23.40%)	13 (25.49%)	0.744
6-month free walking rate	219 (57.63%)	192 (58.36%)	27 (52.94%)	0.466
1-year free walking rate	289 (76.05%)	254 (77.20%)	35 (68.63%)	0.182

## Sheet: Stable 3
Variables	Univariate Model
	HR (95% CI)	p
Age(years)	1.037 [1.007, 1.067]	0.016
BMI (kg/m2 )	0.989 [0.935, 1.046]	0.703
Sex (female)	0.498 [0.306, 0.810]	0.005
Fractures history (yes)	1.204 [0.596, 2.434]	0.605
Smoking history (yes)	0.731 [0.294, 1.820]	0.501
Alcoholism history(yes)	1.976 [0.902, 4.330]	0.089
Location of fracture(femoral neck)	1.530 [0.925, 2.533]	0.098
Surgical procedures(arthroplasty)	1.483 [0.905, 2.429]	0.118
Anesthesia (spinal)	0.000 [0.000, Inf]	0.996
CCI score (>4)	1.167 [0.671, 2.028]	0.585
Electrocardiogram (abnormal)	0.950 [0.582, 1.549]	0.837
Chest radiograph (abnormal)	0.955 [0.587, 1.553]	0.852
Hypertension(yes)	0.730 [0.449, 1.188]	0.205
Polytrauma(yes)	1.536 [0.837, 2.821]	0.166
Time from injury to surgery (Days)	1.041 [0.800, 1.354]	0.767
RBC (10^12/L)	0.789 [0.563, 1.106]	0.169
Hb (g/L)	1.006 [0.990, 1.023]	0.454
ALB (g/L)	1.003 [0.975, 1.031]	0.856
GLU (mmol/L)	0.829 [0.695, 0.988]	0.037
VEGF (continuous)	0.995 [0.990, 0.999]	0.021
ANGPT1 (continuous)	0.950 [0.933, 0.968]	<0.001
ANGPT2 (continuous)	0.859 [0.673, 1.096]	0.221
Low VEGF	2.616 [1.398, 4.896]	0.003
Low ANGPT1	5.641 [2.875, 11.068]	<0.001
Low ANGPT2	0.511 [0.205, 1.271]	0.149

## Sheet: Stable 4
Variables	6-month mortality		1-year mortality		6-month free walking ability		1-year free walking ability
	Univariate Model		Univariate Model		Univariate Model		Univariate Model
	OR (95% CI)	p	OR (95% CI)	p	OR (95% CI)	p	OR (95% CI)	p
Age(years)	1.021 [0.977, 1.069]	0.362	1.042 [1.009, 1.077]	0.014	1.002 [0.978, 1.026]	0.894	0.985 [0.958, 1.012]	0.277
BMI (kg/m2 )	1.014 [0.928, 1.107]	0.754	0.986 [0.926, 1.049]	0.648	1.018 [0.971, 1.067]	0.471	0.998 [0.944, 1.054]	0.932
Sex (female)	0.529 [0.246, 1.144]	0.101	0.466 [0.270, 0.802]	0.006	1.150 [0.749, 1.763]	0.523	1.843 [1.135, 2.986]	0.013
Fractures history (yes)	1.575 [0.509, 4.055]	0.381	1.208 [0.522, 2.544]	0.637	0.950 [0.511, 1.787]	0.871	0.878 [0.444, 1.841]	0.717
Smoking history (yes)	1.445 [0.408, 3.993]	0.517	0.689 [0.229, 1.689]	0.455	1.353 [0.689, 2.758]	0.389	1.055 [0.499, 2.443]	0.893
Alcoholism history(yes)	1.813 [0.410, 5.715]	0.36	2.116 [0.788, 5.145]	0.112	0.861 [0.375, 2.010]	0.723	0.941 [0.381, 2.663]	0.901
Location of fracture(femoral neck)	1.685 [0.777, 3.871]	0.197	1.573 [0.914, 2.758]	0.107	1.132 [0.752, 1.703]	0.552	0.844 [0.523, 1.354]	0.483
Surgical procedures(arthroplasty)	1.474 [0.689, 3.250]	0.322	1.529 [0.894, 2.645]	0.124	1.192 [0.794, 1.794]	0.398	0.904 [0.563, 1.449]	0.676
Anesthesia (spinal)	0.000 [NA, 378279165993670422408420604844820064260602044064604408.000]	0.991	0.000 [NA, 1397805241265078273380220248208.000]	0.985	0.733 [0.087, 6.160]	0.757	0.310 [0.037, 2.615]	0.245
CCI score (>4)	1.250 [0.504, 2.827]	0.608	1.174 [0.623, 2.131]	0.607	0.950 [0.590, 1.537]	0.832	0.711 [0.420, 1.225]	0.21
Electrocardiogram (abnormal)	1.082 [0.505, 2.386]	0.841	0.931 [0.545, 1.602]	0.794	0.937 [0.620, 1.413]	0.756	1.044 [0.647, 1.676]	0.86
Chest radiograph (abnormal)	0.918 [0.426, 1.966]	0.824	0.951 [0.556, 1.625]	0.855	0.914 [0.608, 1.374]	0.666	1.106 [0.690, 1.775]	0.676
Hypertension(yes)	0.533 [0.245, 1.140]	0.105	0.712 [0.416, 1.221]	0.215	1.515 [1.002, 2.296]	0.049	1.501 [0.933, 2.415]	0.093
Polytrauma(yes)	1.608 [0.571, 3.924]	0.326	1.625 [0.791, 3.169]	0.167	0.793 [0.446, 1.413]	0.427	0.731 [0.393, 1.414]	0.335
Time from injury to surgery (Days)	0.895 [0.616, 1.343]	0.575	1.052 [0.793, 1.414]	0.732	0.804 [0.638, 1.004]	0.059	0.947 [0.730, 1.216]	0.673
RBC (10^12/L)	0.589 [0.355, 0.985]	0.042	0.792 [0.548, 1.148]	0.215	1.186 [0.892, 1.582]	0.241	1.499 [1.080, 2.090]	0.016
Hb (g/L)	1.002 [0.977, 1.028]	0.898	1.008 [0.990, 1.026]	0.403	0.996 [0.983, 1.010]	0.565	0.999 [0.983, 1.015]	0.903
ALB (g/L)	0.996 [0.952, 1.039]	0.845	1.003 [0.973, 1.034]	0.847	0.999 [0.976, 1.023]	0.935	0.988 [0.962, 1.014]	0.361
GLU (mmol/L)	0.736 [0.551, 0.969]	0.033	0.819 [0.674, 0.990]	0.041	1.118 [0.969, 1.292]	0.127	1.125 [0.953, 1.331]	0.166
VEGF (continuous)	0.988 [0.980, 0.995]	0.002	0.994 [0.989, 0.999]	0.028	0.997 [0.993, 1.000]	0.084	0.998 [0.994, 1.003]	0.416
ANGPT1 (continuous)	0.942 [0.913, 0.971]	<0.001	0.943 [0.922, 0.964]	<0.001	1.004 [0.988, 1.020]	0.659	1.008 [0.990, 1.027]	0.392
ANGPT2 (continuous)	1.107 [0.769, 1.551]	0.569	0.832 [0.629, 1.082]	0.182	1.323 [1.082, 1.630]	0.007	1.637 [1.267, 2.156]	<0.001
Low VEGF	8.039 [2.358, 50.348]	0.005	2.755 [1.460, 5.595]	0.003	1.434 [0.937, 2.197]	0.096	1.218 [0.744, 1.977]	0.428
Low ANGPT1	6.286 [2.379, 21.673]	0.001	6.448 [3.305, 13.849]	<0.001	0.907 [0.602, 1.363]	0.638	0.700 [0.432, 1.124]	0.143
Low ANGPT2	0.457 [0.072, 1.591]	0.295	0.487 [0.164, 1.173]	0.144	0.803 [0.444, 1.459]	0.467	0.646 [0.344, 1.258]	0.184
